# Supplementary material for: Energy Density and Level of Processing of Packaged Food and Beverages Intended for Consumption by Australian Children
Source: Nutrients. 2025 Jul 11;17(14):2293. doi: 10.3390/nu17142293 (PMC12299509; doi:10.3390/nu17142293)
Supplement: Supplementary file 1 [file nutrients-17-02293-s001.zip]

Archive with 2 entries (2 files):
- Table S1.pdf
- Table S2. Descriptive data of ED for Total Sample.pdf
